# Supplementary material for: Effects of Natural Rhamnolipid Mixture on Dioleoylphosphatidylcholine Model Membrane Depending on Method of Preparation and Sterol Content
Source: Membranes (Basel). 2023 Jan 15;13(1):112. doi: 10.3390/membranes13010112 (PMC9865241; doi:10.3390/membranes13010112)
Supplement: Supplementary file 1 [file membranes-13-00112-s001.zip]

Archive with 1 entries (1 files):
- membranes-2082940-supplementary.pdf
